# Supplementary material for: Phase Separation Drives SARS-CoV-2 Replication: A Hypothesis
Source: Front Mol Biosci. 2022 May 11;9:893067. doi: 10.3389/fmolb.2022.893067 (PMC9132231; doi:10.3389/fmolb.2022.893067)
Supplement: Supplementary file 1 [file Table2.XLSX]

## Sheet: summary of the 4 datasets
	Flynn et al.	Kamel et al.	Lee et al.	Schmidt et al.
A0AV96	X	X	X	X
A5YKK6	X
A6NHQ2		X
A6NJ78	X
A7E2V4	X
B4DDB6				X
B4DHE8				X
E9PAV3	X
E9PFD7				X
O00139	X
O00148	X
O00151	X
O00170	X
O00204	X
O00217	X
O00231	X
O00232	X
O00264	X
O00273	X
O00299	X
O00303	X
O00410	X
O00422	X
O00425	X	X	X
O00442	X
O00487	X
O00499	X
O00566		X
O00571	X	X	X	X
O00629	X
O00743	X
O14579	X
O14602				X
O14618	X
O14647	X
O14732	X
O14745	X
O14776	X
O14818	X
O14908	X
O14929	X
O14979	X		X
O14979-3		X
O14980	X
O14983	X
O15042	X
O15078	X
O15143	X
O15144	X
O15260	X
O15269	X
O15371	X		X
O15371-2		X
O15372	X			X
O15382	X
O15400	X
O15479	X
O15523			X
O43143	X
O43148	X
O43159		X
O43169	X
O43175	X
O43242	X
O43251	X
O43252	X
O43324	X
O43347	X		X
O43361	X
O43390	X	X	X
O43396	X
O43432	X		X
O43432-4		X
O43488	X
O43633	X
O43660	X
O43684	X
O43707	X
O43747	X
O43766	X
O43776	X
O43809	X
O43813	X
O43823	X
O43837	X
O43852	X
O60264	X
O60306	X
O60333	X
O60488	X
O60506	X	X	X
O60506-3		X
O60506-4				X
O60508	X
O60662	X
O60664	X
O60701	X
O60763	X
O60763-2				X
O60828	X
O60832-2		X
O60841	X
O60869	X		X
O60884	X
O75083	X
O75131	X
O75153	X
O75306	X
O75323	X
O75340	X
O75369	X
O75396	X
O75400	X
O75414	X
O75494	X
O75526			X
O75533	X
O75534	X		X	X
O75534-2		X
O75569	X
O75616	X
O75643	X
O75648	X
O75663	X
O75821	X	X	X	X
O75822	X
O75874	X
O75879	X
O75934	X
O75937	X
O75947	X
O76003	X
O76021		X	X
O76094	X
O94826	X
O94906	X
O95163	X
O95202	X
O95232	X
O95347	X
O95363	X
O95372	X
O95373	X
O95376	X
O95429	X
O95433	X
O95456	X
O95639	X
O95758	X		X
O95758-1		X
O95793	X
O95861	X
O95994	X
P00338	X
P00352	X
P00390	X
P00403	X
P00491	X
P00558	X			X
P00568	X
P00966	X
P01040	X
P01767	X
P02538	X
P02545	X
P02649	X			X
P02679	X
P02765	X
P02768	X
P04040	X
P04075	X
P04083	X	X		X
P04406			X
P04792	X	X	X
P04843	X
P04844	X
P05023				X
P05089	X
P05114	X
P05141	X
P05198	X
P05388	X
P05455	X
P05783	X
P05787	X
P05976	X
P06493	X
P06730	X
P06732	X
P06733	X		X
P06737	X
P06744	X			X
P06748	X		X
P06748-2		X
P06753	X
P07108	X
P07148	X
P07195	X
P07205			X
P07237	X
P07339	X
P07355	X
P07384	X
P07437	X
P07451	X
P07737	X	X	X	X
P07741	X
P07814	X
P07864	X
P07900	X	X
P07910	X	X	X
P07951	X
P08133	X
P08134	X
P08237	X
P08238	X	X
P08579	X
P08590	X
P08621	X
P08670	X		X
P08708	X		X
P08758	X
P08865	X		X
P09012	X
P09132		X
P09211	X
P09234	X
P09327	X
P09417	X
P09429	X
P09493	X
P09525	X
P09651	X		X
P09651-2				X
P09651-3		X
P09661	X
P09874	X
P09936	X
P09972	X
P0CG12	X
P0DMV9	X	X
P0DP25	X
P0DPI2	X
P10155	X	X
P10412	X
P10599	X
P10620	X
P10644	X
P10768	X
P11021	X	X
P11142	X	X
P11172	X
P11217	X
P11387	X
P11413	X
P11532	X
P11532-3		X
P11586	X
P11766	X
P11940	X	X	X	X
P12004	X
P12236	X
P12268	X
P12273	X	X
P12277	X
P12429	X
P12814	X
P12882	X
P12883	X
P12956	X	X	X
P13010	X
P13196	X
P13489	X
P13639	X		X	X
P13646	X
P13667	X
P13693	X
P13861	X
P13929	X
P14174	X
P14314	X
P14324	X
P14550	X
P14618	X	X
P14625	X
P14866	X	X	X
P14866-2				X
P14868	X
P15104	X
P15170	X
P15170-2				X
P15259	X
P15311	X	X	X
P15559	X
P15880	X	X	X	X
P16152	X
P16435	X
P16615	X
P16989	X	X	X
P16989-2				X
P17174	X
P17540	X
P17812	X
P17844	X		X
P17931	X
P17980	X
P17987	X
P18031	X
P18085	X
P18124	X		X
P18206	X
P18621			X
P18669	X
P18754	X
P19012	X
P19013	X
P19338	X	X	X
P19404	X
P20073	X
P20290-2		X
P20339	X
P20340	X
P20340-4				X
P20472	X
P20618	X
P20674	X
P20700	X
P21291	X
P21333	X
P21695	X
P21796	X
P21953	X
P21980	X
P22061	X
P22087	X		X
P22102	X
P22234	X
P22314	X
P22392	X
P22626	X	X	X	X
P22626-2		X
P22694	X
P23246	X		X
P23284	X
P23368	X
P23381	X
P23396	X	X	X	X
P23526	X
P23528	X			X
P23588	X	X	X	X
P23919	X
P23921	X
P24534	X
P24539	X
P24666	X
P25205	X
P25398	X			X
P25685	X
P25705	X
P25786	X
P25788	X
P25789	X
P25815	X
P26038	X
P26196	X	X
P26358	X
P26368	X		X
P26373	X		X	X
P26583	X
P26599	X	X	X
P26639	X
P26640	X
P26641	X
P27105				X
P27348	X
P27482	X
P27635	X	X
P27694	X
P27695	X
P27708	X
P27815	X
P27816	X		X
P27824	X
P28074	X
P28482	X
P28838	X
P29401	X
P29558	X		X
P29558-2		X
P29692	X
P30040	X
P30041	X
P30043	X
P30044	X
P30050	X
P30085	X
P30086	X			X
P30153	X
P30419	X
P30520	X
P30566	X
P30626	X			X
P30740	X
P30876	X
P31153	X
P31483	X	X	X
P31689	X
P31939	X
P31942	X		X
P31943	X		X
P31944	X
P31946	X
P31947	X
P31948	X
P31948-2				X
P31949	X
P32119	X
P32455	X
P32969	X
P33176	X
P33240	X
P33316	X
P33778			X
P33991	X
P33992	X
P33993	X
P34896	X
P34932	X
P35030	X
P35232	X
P35237	X
P35268	X		X
P35270	X
P35544			X
P35573	X
P35579	X	X	X
P35580	X
P35606	X
P35610	X
P35637	X		X
P35998	X
P36507	X
P36542	X
P36543	X
P36551	X
P36578	X		X
P36776	X
P36871	X
P36873	X
P36873-2				X
P36957	X
P37108	X	X
P37268	X
P37802	X			X
P37837	X
P38159	X
P38919	X
P39019	X
P39023	X		X	X
P39656	X
P39748	X
P40121	X
P40227	X
P40429	X
P40616	X
P40925	X
P41091	X
P41240	X
P41250	X
P41252	X
P42166	X
P42224	X
P42285	X
P42345	X
P42677			X
P42694	X
P42704			X
P42765	X
P42766			X
P43034	X
P43155	X
P43243	X	X	X
P43487	X
P43490	X
P43686	X
P45378	X
P45880	X
P45974	X
P46013	X
P46060	X
P46109	X
P46199	X
P46776	X		X
P46777	X		X
P46778	X		X	X
P46779	X		X	X
P46781	X		X
P46782	X		X	X
P46783	X			X
P46940	X
P46977	X
P47755	X
P47756	X
P47813	X
P47895	X
P47897	X
P47914	X		X
P47929	X
P47985	X
P48147	X
P48444	X
P48507	X
P48634	X	X
P48637	X
P48643	X
P48681	X
P49189	X
P49207	X
P49327	X
P49368	X			X
P49406			X
P49419	X
P49448	X
P49458	X
P49588	X
P49590	X
P49720	X
P49721	X
P49736	X
P49750	X
P49755	X
P49756	X
P49841	X
P49915	X
P49916	X
P50395	X
P50395-2				X
P50454	X
P50502	X
P50552	X
P50570	X
P50579	X
P50895	X
P50914	X		X
P50991	X
P50995	X
P51003	X
P51114	X	X	X
P51116	X	X	X
P51148	X
P51149	X			X
P51398	X
P51452	X
P51513	X
P51532	X
P51553	X
P51570	X
P51571	X
P51572	X
P51648	X
P51659	X
P51665	X
P51812	X
P51858	X
P51991	X	X	X
P52179	X
P52209	X
P52272	X		X
P52272-2		X
P52292	X
P52565	X
P52597	X
P52701	X
P52788	X
P52815	X
P52907	X
P52943			X
P53004	X
P53007	X
P53396	X		X
P53582	X
P53602	X
P53621	X
P53990	X
P53992	X
P53999	X
P54136	X
P54296	X
P54577	X
P54578	X
P54727	X
P54868	X
P54920	X
P55010	X
P55036	X
P55060	X
P55072	X
P55157	X
P55209	X
P55265	X
P55265-3		X
P55769	X
P55786	X
P55795	X
P55884	X
P56192	X
P56537	X		X
P56556	X
P57058	X
P57088	X
P57721	X
P58107	X
P59998	X
P60174	X
P60228	X			X
P60468	X
P60510	X
P60709				X
P60842	X	X	X
P60866	X		X
P60891	X
P60900	X
P60953	X
P60981	X
P61006	X
P61011	X
P61019	X
P61020	X
P61026	X
P61081	X
P61086	X
P61088	X
P61106	X
P61158	X
P61160	X
P61160-2				X
P61163	X
P61204	X
P61221	X
P61247	X		X
P61254	X		X
P61289	X
P61313	X			X
P61513	X
P61586	X
P61758	X
P61803	X
P61923	X
P61956	X
P61964	X
P61978	X		X
P61981	X
P62081			X
P62136	X
P62136-3		X
P62140	X	X	X	X
P62191	X
P62195	X
P62241	X		X
P62249	X
P62258	X
P62263	X		X	X
P62266	X		X
P62269	X	X
P62277	X		X
P62280	X		X	X
P62304	X
P62306	X
P62314	X
P62316	X	X
P62316-2		X
P62318	X
P62333	X
P62424	X		X	X
P62491	X
P62495	X
P62633	X		X
P62633-2		X		X
P62633-4				X
P62701	X		X	X
P62750	X		X
P62753	X		X
P62820	X
P62826	X	X
P62829	X		X
P62837	X
P62841	X		X
P62847			X
P62851	X
P62854	X		X	X
P62857	X
P62861			X
P62873	X
P62879	X
P62888	X		X
P62899			X
P62906	X
P62910			X
P62913	X		X
P62917	X		X	X
P62937	X	X	X	X
P62942	X
P62979	X
P62995	X		X
P63104	X			X
P63162	X	X
P63167	X
P63241	X
P63241-2				X
P63244	X
P63261	X	X
P67775	X
P67809	X	X	X	X
P67936	X
P68036	X
P68104	X			X
P68133	X			X
P68363	X
P68371	X		X
P68400	X
P68431			X
P68871	X
P69905	X
P78318	X
P78330	X
P78347	X
P78371	X
P78417	X
P78527	X
P80404	X
P81605	X
P82675	X		X
P82933	X
P82979	X
P83731	X		X
P83881	X
P84090	X
P84098	X		X
P84103	X		X
P98175	X
P98179	X	X	X
Q00059	X
Q00325	X
Q00341	X	X	X	X
Q00577	X	X	X
Q00610	X
Q00688	X
Q00796	X
Q00839	X		X
Q00839-2		X
Q01081	X
Q01082	X
Q01085	X		X
Q01085-2		X
Q01105	X
Q01130	X		X
Q01469	X
Q01518	X
Q01546	X
Q01581	X
Q01844	X		X
Q02413	X
Q02543	X		X	X
Q02790	X
Q02878	X		X	X
Q02978	X
Q03426	X
Q04323	X
Q04637	X		X	X
Q04637-8		X
Q04837	X		X
Q04917	X
Q05048	X
Q05519	X
Q05639	X	X
Q06210	X
Q06323	X
Q06520	X
Q06787	X		X
Q06787-2		X
Q06830	X
Q07002	X
Q07020	X
Q07021	X
Q07065	X		X
Q07666	X	X	X
Q07866	X
Q07955	X		X
Q07960	X
Q08043	X
Q08188	X
Q08211	X		X
Q08257	X
Q08554	X
Q08752	X
Q08945	X
Q09028	X
Q09161	X
Q09666	X
Q10472				X
Q10570	X
Q12792	X
Q12849	X		X
Q12904	X
Q12905	X		X
Q12906	X		X
Q12907	X
Q12996	X
Q13017	X
Q13057	X
Q13084			X
Q13148	X		X
Q13151	X	X	X	X
Q13155	X
Q13162	X
Q13200	X
Q13242	X		X
Q13243	X		X
Q13247	X		X
Q13263	X
Q13283	X	X	X	X
Q13285			X
Q13310	X		X
Q13310-2		X
Q13310-3				X
Q13347	X
Q13363	X
Q13404	X
Q13435	X	X
Q13501	X		X
Q13509	X
Q13523	X
Q13547	X
Q13557	X
Q13561	X
Q13573	X
Q13595	X		X
Q13618	X
Q13686	X
Q13813	X
Q13835	X
Q13838	X
Q13867	X
Q13885	X
Q13907	X
Q14008	X
Q14011	X	X	X
Q14103	X		X
Q14103-3		X
Q14141	X
Q14151	X		X
Q14152	X	X	X
Q14157	X	X	X
Q14165	X
Q14204	X
Q14240	X	X
Q14247	X
Q14257	X
Q14258	X		X
Q14315	X
Q14320	X
Q14324	X
Q14353	X
Q14444	X		X	X
Q14444-2		X
Q14498	X
Q14566	X
Q14574	X
Q14671	X		X
Q14671-2		X
Q14671-3				X
Q14690		X
Q14694	X	X
Q14697	X
Q14847	X			X
Q14914	X
Q14966	X
Q14974	X
Q15008	X
Q15019	X
Q15024	X
Q15029	X
Q15046	X
Q15056	X		X	X
Q15056-2		X
Q15061		X
Q15084	X
Q15102	X
Q15125	X
Q15149	X
Q15155	X
Q15165	X
Q15181	X
Q15185	X
Q15233	X		X
Q15287	X
Q15365	X	X	X
Q15366	X		X	X
Q15366-7		X
Q15392	X
Q15393	X
Q15417	X
Q15424	X		X
Q15427	X
Q15434	X	X	X	X
Q15435	X
Q15459	X
Q15517	X
Q15629	X
Q15631	X
Q15637	X		X
Q15642	X
Q15646-2		X
Q15691	X
Q15717	X	X	X
Q15773	X
Q15785	X
Q15813	X
Q16181	X
Q16186	X
Q16401	X
Q16513	X
Q16514			X
Q16527	X
Q16540			X
Q16543	X
Q16555	X
Q16576	X
Q16595	X
Q16625	X
Q16629	X		X
Q16630	X
Q16643	X
Q16658	X
Q16718	X
Q16775	X
Q16821		X
Q16836	X
Q16851	X
Q16881	X
Q16891	X
Q17RY0-2		X
Q1KMD3	X		X
Q29RF7	X
Q2M296-4		X
Q2Q1W2	X
Q2TAY7	X
Q32P51			X
Q3MHD2	X
Q3ZCM7	X
Q52LJ0	X
Q53EP0			X
Q53F19	X
Q53S08	X			X
Q58FF8	X
Q5BKZ1	X
Q5HYK3	X
Q5JRX3	X
Q5RKV6	X
Q5SXM8	X
Q5T160	X
Q5T4S7	X
Q5T653			X
Q5T6F2	X		X
Q5T8P6	X
Q5TB80-2		X
Q5TDH0	X
Q5VZF2			X
Q69YN4	X
Q6DD87	X
Q6JQN1	X
Q6L8Q7	X
Q6NVY1	X
Q6P087			X
Q6P158		X
Q6P2E9	X
Q6P2Q9	X
Q6P5R6			X
Q6P6C2	X
Q6PKG0	X		X
Q6Q759	X
Q6TDP4	X
Q6UN15	X
Q6Y7W6	X
Q6ZN17	X			X
Q6ZNB6	X
Q6ZRY4	X
Q6ZS17	X
Q71DI3	X
Q71RC2	X		X	X
Q71RC2-5		X
Q7KZF4	X	X	X	X
Q7L0Y3	X
Q7L1Q6	X
Q7L2E3	X		X
Q7L2H7	X
Q7Z2K6	X
Q7Z2W4	X		X
Q7Z3Z0	X
Q7Z406	X
Q7Z417	X	X	X
Q7Z4S6	X
Q7Z4W1	X
Q7Z6G8	X
Q7Z739	X
Q86SX6	X
Q86TG7	X
Q86U42	X		X
Q86U42-2		X
Q86UP2	X
Q86US8	X
Q86V81	X		X
Q86VP6	X
Q86WA6	X
Q86WJ1	X
Q86XP3	X
Q86XZ4			X
Q86Y46	X
Q8IUH3	X
Q8IWR0	X		X
Q8IX01	X
Q8IXM3			X
Q8IXT5	X
Q8IY21		X
Q8IY67	X
Q8IY81		X
Q8IYB3	X
Q8IZ81	X
Q8N159	X
Q8N163	X
Q8N1G4	X		X
Q8N1N4	X
Q8N427		X
Q8N4T8	X
Q8N5M1	X
Q8N5M9	X
Q8N684	X
Q8N983			X
Q8NAV1	X
Q8NBS9	X
Q8NBX0	X
Q8NC51	X		X	X
Q8NCA5	X		X
Q8NCA5-2		X
Q8ND04	X
Q8ND56	X		X	X
Q8ND56-3		X
Q8NE71	X
Q8NF91-8		X
Q8NFH3	X
Q8NHM4	X
Q8NI27	X
Q8NI60	X
Q8TAE8			X
Q8TB72	X		X
Q8TB72-2		X
Q8TC12	X
Q8TCC3			X
Q8TCJ2	X
Q8TCU4				X
Q8TDN6		X
Q8TEA8	X
Q8TEQ6	X		X
Q8WU90	X
Q8WUM4	X
Q8WVM8	X			X
Q8WVV4	X
Q8WVV9	X
Q8WWA1	X
Q8WWM7	X		X	X
Q8WWM7-6		X
Q8WXF1	X		X
Q8WXH0	X	X
Q8WXX5	X
Q8WZ42	X
Q92499	X			X
Q92499-3		X
Q92598	X
Q92615	X	X	X
Q92616	X
Q92620	X
Q92688	X
Q92797	X
Q92804	X		X
Q92841	X		X
Q92879	X		X
Q92879-2		X
Q92900	X		X	X
Q92900-2		X
Q92917	X
Q92945	X		X
Q92959	X
Q92973	X
Q93009	X
Q93045	X
Q93052	X
Q93062	X		X
Q93099	X
Q969Q0				X
Q96A33	X
Q96A35	X
Q96A72	X
Q96AB3	X
Q96AE4	X	X	X
Q96AG4	X
Q96C36	X
Q96CB9	X
Q96CN7	X
Q96DC8	X
Q96DH6	X
Q96DH6-2		X
Q96DV4	X
Q96E39	X
Q96EN8	X
Q96EP5	X		X
Q96EP5-2		X
Q96EY7	X
Q96EY8	X
Q96FW1	X
Q96G03	X
Q96GK7	X
Q96GW9	X		X
Q96H79	X
Q96HJ9	X
Q96HR9	X
Q96HY6	X
Q96I24	X	X	X	X
Q96KP4	X
Q96KR1	X	X
Q96LU7	X
Q96MU7	X
Q96P70	X
Q96PK6	X		X
Q96PU8	X		X
Q96Q15	X
Q96QA5	X
Q96QK1	X
Q96QR8	X	X	X	X
Q96SI9	X
Q96SI9-2		X
Q96SZ6	X
Q96T37	X
Q96T88	X
Q99426	X
Q99439	X
Q99447	X
Q99497	X
Q99536	X
Q99536-2		X
Q99541	X
Q99613	X		X	X
Q99613-2		X
Q99615	X
Q99623	X
Q99661	X
Q99700	X		X
Q99700-2		X
Q99714	X
Q99729	X		X
Q99729-3		X		X
Q99733	X
Q99747	X
Q99797	X
Q99829	X
Q99832	X
Q99873	X
Q99959	X
Q9BQ04	X
Q9BQ39	X
Q9BQ69	X
Q9BQE3	X
Q9BQG0		X
Q9BR76	X
Q9BRP8	X
Q9BRX2	X
Q9BRX8	X
Q9BRZ2	X
Q9BS26	X
Q9BSH4	X
Q9BSH5	X
Q9BSJ8	X
Q9BTT0	X
Q9BU61	X
Q9BUE6	X
Q9BUF5	X
Q9BUJ2	X		X
Q9BUP3	X
Q9BUQ8	X
Q9BVA1	X
Q9BVC6	X
Q9BVL4	X
Q9BW92	X
Q9BWD1	X
Q9BWF3	X
Q9BX40	X	X
Q9BXJ9	X
Q9BXP5	X
Q9BXS5	X
Q9BY43	X
Q9BY44	X
Q9BY77	X		X
Q9BYC9			X
Q9BYD1			X
Q9BYD3			X
Q9BYD6	X
Q9BYJ9	X
Q9BYK8			X
Q9BYN8	X
Q9BYT8	X
Q9BYV8	X
Q9BZE1	X		X
Q9BZE4-3		X
Q9BZJ0	X
Q9BZZ5	X
Q9C0J8	X
Q9GZL7	X
Q9GZP9	X
Q9GZT3	X		X
Q9GZZ9	X
Q9H074	X
Q9H089	X	X
Q9H0D6	X
Q9H0J9			X
Q9H0P0	X
Q9H0R6	X
Q9H0S4	X
Q9H0U4	X
Q9H0W9	X
Q9H0Z9		X
Q9H1I8	X
Q9H299	X
Q9H2U1	X
Q9H307	X
Q9H3P7	X
Q9H444	X
Q9H4A6	X
Q9H694		X	X
Q9H6S0		X
Q9H7E2	X
Q9H7Z7	X
Q9H8Y8	X
Q9H910	X
Q9H993	X
Q9H9B4	X
Q9H9J2			X
Q9HAV7	X
Q9HB71	X
Q9HCD5	X
Q9HCE1	X		X	X
Q9HCS7	X
Q9HDC9	X
Q9NP79	X
Q9NP81	X
Q9NP92	X
Q9NP98	X
Q9NPA3	X
Q9NQ29	X
Q9NQ94	X
Q9NQ94-2				X
Q9NQC3	X
Q9NQH7	X
Q9NQT8	X
Q9NQZ6	X
Q9NR28	X
Q9NR30	X
Q9NR31	X
Q9NR45	X
Q9NR56	X	X	X
Q9NR56-3		X
Q9NRN7	X
Q9NRP0	X
Q9NRX1	X
Q9NRX4	X
Q9NS69	X
Q9NSD9	X
Q9NT62	X
Q9NTG7	X
Q9NTJ3	X
Q9NTK5	X
Q9NTZ6	X
Q9NU22	X
Q9NUD5	X
Q9NUJ1	X
Q9NUL3	X
Q9NUL5			X
Q9NUL5-4				X
Q9NUP9		X
Q9NUQ6	X	X
Q9NUQ6-2		X
Q9NUU7	X
Q9NVA2	X
Q9NVP1	X
Q9NVS2			X
Q9NVX2	X
Q9NW13-2		X
Q9NW64	X
Q9NWH9	X
Q9NWU1	X
Q9NX05		X	X
Q9NXH9	X
Q9NXV6	X
Q9NYB0	X
Q9NYF8	X
Q9NYK5	X
Q9NYL4	X
Q9NZ01	X
Q9NZB2	X	X	X
Q9NZH8	X
Q9NZI7	X
Q9NZI8	X	X		X
Q9NZL4	X
Q9NZN8	X
Q9NZT2	X
Q9P015			X
Q9P035	X
Q9P0L0	X
Q9P0M9			X
Q9P0V9	X
Q9P258	X
Q9P287	X
Q9P2E3		X
Q9P2E9	X
Q9P2I0	X
Q9P2J5	X
Q9P2K5			X
Q9UBB4	X
Q9UBE0	X
Q9UBM7	X
Q9UBT2	X
Q9UBU9	X
Q9UDR5	X
Q9UDY2	X
Q9UGI8	X
Q9UGP8	X
Q9UH17	X
Q9UHD1	X
Q9UHD8	X
Q9UHX1	X		X
Q9UI09	X
Q9UI30	X
Q9UI42	X
Q9UI43	X
Q9UIJ7	X
Q9UJS0	X
Q9UJU6	X
Q9UJZ1	X
Q9UKA9		X
Q9UKD2	X
Q9UKF6	X
Q9UKK9	X
Q9UKM9	X		X
Q9UKV3	X
Q9UKV8	X
Q9UKV8-2		X
Q9UKX2	X
Q9UKY7	X
Q9UKZ1	X
Q9UL18	X
Q9ULL0	X
Q9ULT8	X
Q9ULV4	X
Q9ULX6	X
Q9UM00	X
Q9UMS4	X
Q9UN81	X	X
Q9UN86	X	X	X	X
Q9UNL2	X
Q9UNM6	X
Q9UNZ2	X
Q9UPN6	X
Q9UPT8	X
Q9UQ35	X
Q9UQ80	X		X
Q9UQ88	X
Q9Y224	X
Q9Y230	X
Q9Y237	X
Q9Y262	X			X
Q9Y265	X
Q9Y266	X
Q9Y277	X
Q9Y295	X
Q9Y2L1	X
Q9Y2R9	X		X
Q9Y2T2	X
Q9Y2W1	X		X
Q9Y2W2	X
Q9Y2Z0	X
Q9Y315	X
Q9Y383	X
Q9Y3A5	X
Q9Y3B7	X		X
Q9Y3F4	X			X
Q9Y3I0	X	X	X	X
Q9Y3Y2	X		X
Q9Y3Y2-4		X
Q9Y450	X
Q9Y490	X
Q9Y4P3	X
Q9Y520-4		X
Q9Y5A9	X
Q9Y5A9-2				X
Q9Y5B9	X
Q9Y5M8	X
Q9Y5S9	X
Q9Y5X3	X
Q9Y606	X
Q9Y617	X
Q9Y646		X
Q9Y678	X
Q9Y696	X
Q9Y6E2	X
Q9Y6H1	X
Q9Y6M1	X		X
Q9Y6M1-1		X		X
Q9Y6M5	X
