# Supplementary material for: Phase Separation Drives SARS-CoV-2 Replication: A Hypothesis
Source: Front Mol Biosci. 2022 May 11;9:893067. doi: 10.3389/fmolb.2022.893067 (PMC9132231; doi:10.3389/fmolb.2022.893067)
Supplement: Supplementary file 2 [file Table3.XLSX]

## Sheet: Performance evaluation
Uniprot ID	catRAPID normalized score	Log2(fold-change)
P51114	3.94	13.0803
A0AV96	5.05	12.5512
Q00577	3.42	12.0799				Top 2.5% of experimental cases
Q14444-2	4.52	11.0849				Top 5% of experimental cases
Q96QR8	2.93	10.8687				Top 7.5% of experimental cases
Q9NZI8	5.27	10.7889				Top 10% of experimental cases
O75534-2	1.71	10.6758				Top 15% of experimental cases
Q96DH6-2	3.05	10.4009				Top 30% of experimental cses
Q8WWM7-6	1.39	9.90972
Q14671-2	1.42	9.82943
Q8N427	5.27	9.68184
Q99700-2	1.3	9.4647
Q9H089	5.32	9.03551
Q15434	3.38	8.89808
Q8WXH0	3.35	8.82361
Q14240	3.36	8.72397
Q9H694	1.54	8.63915
Q8ND56-3	2.63	8.58702
Q17RY0-2	7.04	8.57052
P62316-2	2.13	8.53485
O75821	3.21	8.51806
Q8NCA5-2	4.39	8.4865
O15371-2	5.18	8.45189
O00571	5.09	8.45022
Q13283	4.29	8.34862
Q92879-2	3.07	8.34019
Q8IY21	1.97	8.2499
P60842	3.4	8.13973
Q9Y646	4.04	8.12928
P62633-2	1.73	8.10638
O00566	8.19	7.98348
Q8TB72-2	1.44	7.93604
P31483	3.12	7.86207
Q16821	1.59	7.81226
Q9Y6M1-1	6.04	7.78505
Q7KZF4	1.75	7.78437
P11532-3	3.55	7.75871
Q92499-3	3.93	7.70696
Q06787-2	4.51	7.59588
Q9H0Z9	2.35	7.48477
Q9BZE4-3	5.03	7.48269
P51116	4.44	7.45747
P20290-2	3.09	7.35818
P62136-3	3.09	7.20658
Q92615	6.12	7.16686
Q15061	5.85	7.14292
P29558-2	3.74	7.07004
O00425	5.77	7.05887
Q8TDN6	2.67	7.01136
Q13435	1.53	6.92501
Q71RC2-5	5.1	6.91915
Q14157	1.25	6.84625
Q8IY81	1.99	6.75794
Q2M296-4	3.27	6.67297
P55265-3	1.59	6.61535
Q96EP5-2	2.22	6.48822
Q9NUP9	2.66	6.44348
P07910	3.01	6.40448
P63162	2.67	6.34944
Q01085-2	4.16	6.29116
Q05639	3.64	6.2594
Q15056-2	2.13	6.13063
Q99536-2	3.21	6.0862
Q14152	1.82	6.07484
P10155	5.07	6.0634
P62140	2.78	6.02354
P67809	3.34	5.8893
P37108	2.87	5.88177
P23588	4.05	5.86569
P48634	2.65	5.84918
P04792	1.84	5.79435
Q00341	1.76	5.79082
Q9NUQ6-2	3.95	5.7148
Q9UN86	4.19	5.71319
Q14690	2.58	5.6038
O95758-1	5.16	5.57447
Q5TB80-2	1.86	5.57125
Q99613-2	1.65	5.46432
P16989	4.09	5.4563
P23396	2.59	5.33019
Q9UKV8-2	1.56	5.25908
Q96I24	4.39	5.2387
Q9BQG0	1.57	5.1817
Q14694	1.47	5.03689
O60832-2	3.01	4.98743
P07900	8.48	4.94869
Q9Y3I0	3.41	4.92791
O43432-4	1.51	4.84229
P52272-2	7.04	4.77547
O76021	3.4	4.76715
P15880	2.89	4.73005
Q9UN81	2.75	4.68442
Q9P2E3	2.4	4.65289
Q7Z417	6.12	4.62377
O14979-3	2.34	4.24966
Q6P158	1.55	4.2296
Q9NR56-3	2.13	4.18836
P26196	3.65	4.11226
O60506-3	4.75	3.98472
Q9Y3Y2-4	1.88	3.9785
P62826	2.22	3.74873
P26599	5.04	3.62029
Q15717	3.17	3.60975
P04083	2.79	3.40173
O60506	4.57	3.38889
Q8NF91-8	3.23	3.3862
P63261	2.59	3.38493
Q9H6S0	1.68	3.20338
Q15646-2	2.95	3.20116
Q13310-2	4.63	3.17588
Q9UKA9	4.97	3.07974
P14618	4.69	3.06728
P11940	4.26	2.97452
P11021	6.53	2.96983
Q15365	3.62	2.92293
P22626-2	2.33	2.73229
Q9NUQ6	5.79	2.69459
Q13151	2.62	2.6732
Q9NR56	3.44	2.59648
P08238	8.64	2.44824
P09651-3	3.1	2.35518
Q86U42-2	3.17	2.32228
P51991	2.69	2.30502
P22626	2.63	2.26857
Q9NZB2	1.34	2.22749
P19338	7.45	2.16797
P11142	5.13	2.08183
P06748-2	4.57	2.02956
Q04637-8	1.91	1.99012
O43390	4.5	1.90412
P35579	3.24	1.90319
P98179	2.7	1.89974
P14866	5.12	1.8782
Q6Y7W6-4	1.61	-1.98222
Q8N983-2	2.12	-2.20969
Q9BYK8	2.46	-2.46329
Q9BRL6-2	3.56	-2.55929
Q9UQ35	2.22	-2.56634
Q96EY7	6.5	-2.82305
Q9Y3D9	2.61	-2.94101
Q9H5Q4	4.27	-3.19125
Q9NRX2	3.04	-3.19484
Q9BYD3-2	2.66	-3.32137
P40429	2.51	-3.42592
Q9Y6K5	1.32	-3.71484
Q9H857-3	4.67	-3.75635
O75127	8.85	-3.86874
P62847-2	2.66	-3.88482
Q6PI48	4.58	-3.91971
Q86UK7-2	1.4	-4.03034
Q07065	5.02	-4.08884
Q9BYD6	3.56	-4.14961
Q13472-3	1.39	-4.54563
Q8WVM0	3.05	-4.81248
Q7Z2W4-3	3.96	-4.83822
Q96GJ1-3	3.33	-4.92188
Q8N5C6-2	5.13	-5.04586
Q96RP9	1.55	-5.17196
Q9HC36	3.71	-5.33392
Q9NZT1	2.84	-5.56266
Q9NR48-2	2.59	-5.6973
P62266	1.9	-5.85457
Q7L2J0	5.56	-6.04385
P49756	1.86	-6.17079
O15042-2	1.63	-6.40471
Q14008-2	3.12	-6.92206
Q9BQC6	2.39	-6.95187
P42766	2.79	-7.13661
O95900	2.47	-7.13828
Q66K74-2	1.41	-7.19671
P82912-2	1.98	-7.32672
O14617-3	1.69	-7.42163
