# Supplementary material for: Phase Separation Drives SARS-CoV-2 Replication: A Hypothesis
Source: Front Mol Biosci. 2022 May 11;9:893067. doi: 10.3389/fmolb.2022.893067 (PMC9132231; doi:10.3389/fmolb.2022.893067)
Supplement: Supplementary file 5 [file Table1.XLSX]

## Sheet: Interactors found in the 4 expe
Uniprot ID	Gene Name
Q96QR8	PURB
P22626	HNRNPA2B1
Q9UN86	G3BP2
Q7KZF4	SND1
Q9Y3I0	RTCB
P23588	EIF4B
P23396	RPS3
P07737	PFN1
O75821	EIF3G
Q15434	RBMS2
P62140	PPP1CB
Q00341	HDLBP
P15880	RPS2
A0AV96	RBM47
Q13283	G3BP1
P67809	YBX1
Q13151	HNRNPA0
P62937	PPIA
P11940	PABPC1
Q96I24	FUBP3
O00571	DDX3X
