# Supplementary material for: Phase Separation Drives SARS-CoV-2 Replication: A Hypothesis
Source: Front Mol Biosci. 2022 May 11;9:893067. doi: 10.3389/fmolb.2022.893067 (PMC9132231; doi:10.3389/fmolb.2022.893067)
Supplement: Supplementary file 6 [file Table5.XLSX]

## Sheet: Flynn et al.
	Z >= 1.5	Z >= 1.75	Z >= 2
Fragment 1	Q13057,O00425,Q9NZI8,Q96MU7,P42166,Q14247,Q8N159,P26038,Q14498,P41250,P61221,P17812,Q8N1G4,P13196,Q9H0R6,P52272,Q9UHX1,Q08188,P29401,Q92945,Q92615,Q9Y262,Q71RC2,P15311,Q9Y450,P07237,P32455,Q9BYT8,Q92841,P43155,Q06787,O43242,P57058,Q07065,P23368,Q8WVV4,Q9NZN8,P17987,P78371,O60488,Q7Z417,Q9NZT2,Q01546,Q9NUL3,Q07866,P06744	O00425,Q96MU7,P42166,P26038,P41250,P61221,Q14498,Q8N1G4,P52272,Q9UHX1,Q06210,Q08188,O43823,P29401,O00571,Q92615,Q9ULX6,Q71RC2,P15311,Q9Y450,Q5BKZ1,P07237,Q9BYT8,Q86TG7,Q92841,Q06787,P12956,P57058,Q99661,P23368,Q8WVV4,P17987,P78371,O60488,P49915,O00139,O76094,Q7Z417,Q07866,P46977	Q92499,P13010,P57058,Q99661,Q9BQ39,Q9ULX6,P52272,P07900,Q9UHX1,Q06210,Q08188,Q92615,Q9BYT8,Q96MU7,O43823,P42166,P08238,P49915,P51003,O00139,Q5BKZ1,P26038,Q7Z417,O60488,Q92841,P51659,P12956,P19338,Q86TG7,P41250,Q1KMD3,P07384,P61221,Q13835,Q99797,P46977,P48147,Q8N1G4,Q08945,Q71RC2,P15311,Q9Y450,P11021
Fragment 2	O94826,P08670,Q9H089,Q6TDP4,Q96SZ6,Q9NQH7,Q8WVM8,O60508,O95793	Q9H089,Q9NQH7,O60508
Fragment 3
Fragment 4
Fragment 5
Fragment 6
Fragment 7
Fragment 8
Fragment 9
Fragment 10
Fragment 11
Fragment 12
Fragment 13
Fragment 14
Fragment 15
Fragment 16
Fragment 17
Fragment 18
Fragment 19
Fragment 20
Fragment 21
Fragment 22
Fragment 23	Q99733,Q9NTK5,P55209,P31153,P31689,Q99615	P55209
Fragment 24
Fragment 25
Fragment 26
Fragment 27
Fragment 28
Fragment 29	Q16643,P13667	P16435,P13667,Q9UBT2,P08133	P54136,P08133
Fragment 30	Q14966,Q6Q759,P27708,P62306,Q69YN4,P35580,P47895,P63167,P48634,P12883,P12882,P49458,P35579,O60333,P07108,Q7Z406,O14647,O75643,Q8WU90,P46013,P25815,Q9UKX2,Q9ULT8,E9PAV3,P49750,A5YKK6,Q01082,P25398,P61956,Q9Y490,Q6P2Q9,Q14008,Q13813	Q14966,O15078,P27708,P35580,Q6Q759,P12883,P12882,P49458,P35579,O60333,P07108,Q7Z406,O75643,Q9UKX2,E9PAV3,P49750,A5YKK6,Q01082,P61956,Q6P2Q9,Q14008,Q13813	Q7Z406,P35580,P49750,Q6Q759,P07108,O75643,P35579

## Sheet: Kamel et al.
	Z >= 1.5	Z >= 1.75	Z >= 2
Fragment 1	Q92615,O00425,Q96SI9-2,Q7Z417,P15880	O00425,Q92615,P14618,P55265-3,O00571,Q7Z417,P15880	Q92615,P14618,P55265-3,Q7Z417,O00566,P09132,P15880,P11142,P07910,P20290-2,Q17RY0-2
Fragment 2	Q71RC2-5,Q9H089,Q06787-2	Q71RC2-5,Q9H089	Q71RC2-5
Fragment 3
Fragment 4
Fragment 5
Fragment 6
Fragment 7
Fragment 8
Fragment 9
Fragment 10
Fragment 11
Fragment 12
Fragment 13
Fragment 14
Fragment 15
Fragment 16
Fragment 17
Fragment 18
Fragment 19
Fragment 20
Fragment 21
Fragment 22
Fragment 23
Fragment 24
Fragment 25
Fragment 26
Fragment 27
Fragment 28
Fragment 29		Q15061
Fragment 30	O43159,P37108,P11940,P48634,Q8NF91-8,P35579,P11532-3,P43243	Q8NF91-8,P35579,P37108,P11532-3,P11940	P11532-3,P35579

## Sheet: Lee et al
	Z >= 1.5	Z >= 1.75	Z >= 2
Fragment 1		O00425,O15523,Q92615,P12956,Q7Z417,Q8N1G4,Q71RC2,P15311,O00571,Q06787,Q9H0J9,Q92841,P52272,Q9UHX1	O15523,Q92615,P12956,Q7Z417,Q8N1G4,Q71RC2,P15311,P19338,Q9H0J9,Q92841,Q1KMD3,P52272,Q9UHX1
Fragment 2	P08670
Fragment 3
Fragment 4
Fragment 5
Fragment 6
Fragment 7
Fragment 8
Fragment 9
Fragment 10
Fragment 11
Fragment 12
Fragment 13
Fragment 14
Fragment 15
Fragment 16
Fragment 17
Fragment 18
Fragment 19
Fragment 20
Fragment 21
Fragment 22
Fragment 23
Fragment 24
Fragment 25
Fragment 26
Fragment 27
Fragment 28
Fragment 29
Fragment 30	P35579	P35579	P35579

## Sheet: Schmidt et al.
	Z >= 1.5	Z >= 1.75	Z >= 2
Fragment 1	Q9NZI8,P06744,Q10472,Q9Y5A9-2,Q71RC2,Q9Y6M1-1,Q9Y262	Q71RC2,O00571	Q71RC2,Q92499
Fragment 2	Q8WVM8,P15170-2	Q13310-3,P15170-2
Fragment 3
Fragment 4
Fragment 5
Fragment 6
Fragment 7
Fragment 8
Fragment 9
Fragment 10
Fragment 11
Fragment 12
Fragment 13
Fragment 14
Fragment 15
Fragment 16
Fragment 17
Fragment 18
Fragment 19
Fragment 20
Fragment 21
Fragment 22
Fragment 23
Fragment 24
Fragment 25
Fragment 26
Fragment 27
Fragment 28
Fragment 29
Fragment 30	P25398
